# Supplementary material for: A Comprehensive Analysis of the Nutritional Composition of Plant-Based Drinks and Yogurt Alternatives in Europe
Source: Nutrients. 2023 Jul 31;15(15):3415. doi: 10.3390/nu15153415 (PMC10421432; doi:10.3390/nu15153415)
Supplement: Supplementary file 1 [file nutrients-15-03415-s001.zip]

Archive with 2 entries (2 files):
- Dairy and PBDA Nutritional Profiles Suppl Tables S4-S7.xlsx
- EU DRVs and PBDA brands Suppl tables S1-S3.pdf
