# Supplementary material for: A Comprehensive Analysis of the Nutritional Composition of Plant-Based Drinks and Yogurt Alternatives in Europe
Source: Nutrients. 2023 Jul 31;15(15):3415. doi: 10.3390/nu15153415 (PMC10421432; doi:10.3390/nu15153415)
Supplement: Supplementary file 1 [file nutrients-15-03415-s001.zip › Dairy and PBDA Nutritional Profiles Suppl Tables S4-S7.xlsx]

## Sheet: Index
Worksheet name	Content
DAIRY MILK-YOGURT-GREEK STYLE	Supplementary Material. Table S4. Dairy milk and yogurt macro and micronutrient values per 100ml/g as declared by 11 European National Food Databases
PLANT-BASED DRINKS - PBD	Supplementary Material. Table S5. Plant-based alternatives to drinks macro and micronutrient values as declared by manufacturers/retailers per 100ml
PBAY	Supplementary Material. Table S6. Plant-based alternatives to yogurt. Macro and micronutrient values as declared by manufacturers/retailers per 100g
PBAY GS	Supplementary Material. Table S7. Plant-based alternatives to Greek-style yogurt. Macro and micronutrient values as declared by manufacturers/retailers per 100g

## Sheet: DAIRY MILK-YOGURT-GREEK STYLE
Supplementary Material. Table S4. Non-organic dairy milk and yogurt macro and micronutrient values per 100ml/g as declared by 11 European National Food Dtabases
				PER 100ml/g
Category	Country	Product name	Base	kJ	kcal	Fat g	Sats g	Carbs g	Sugars g	Fibre g	Protein g	Salt g	Calcium mg	Iodine mcg	Vit D mcg	Vit B2 mg	Vit B12 mcg	Vit A mcg
Milk	Belgium	Melk, halfvolle, UHT	Dairy SS	198	48	1.6	1	4.8	4.8	0.3	3.4	0.1	120	12	0.6	0.18	0.29	20
Milk	Denmark	Letmaelk, konventionel partly skimmed 1.5% fat	Dairy SS	200	48	1.6	1	4.8	4.7	0	3.4	0.11	121	10.2	0.01	0.17	0.44	28
Milk	Finland	Milk, 1.5%, 1Ug added vit D	Dairy SS	191	45	1.5	1	4.8	4.8	0	3	0.1	120	13.8	1	0.19	0.4	13
Milk	France	Milk, semi-skimmed, pasteurised	Dairy SS	197	47	1.5	1.1	4.9	4.8	0	3.2	0.08	119	17.9	0.09	0.18	0.49	21
Milk	Germany	Kuhmilch Trinkmilch 1,5% Fett	Dairy SS	201	48	1.6	1	4.8	4.8	0	3.4	0.12	155	11.7	0.03	0.18	0.4	14
Milk	Norway	Milk 1.2% fat	Dairy SS	189	45	1.2	0.8	4.5	4.5	0	4	0.1	130	16	0	0.15	0.5	16
Milk	Spain	Semi-skimmed milk	Dairy SS	192	46	1.6	1	4.6	4.6	0	3.2	0.11	114	8.6	0.01	0.17	0.4	21
Milk	Sweden	Middle milk fat 1.5% enriched	Dairy SS	198	47	1.5	1	4.9	4.9	0	3.6	0.1	122	12	1	0.15	0.59	17
Milk	Switzerland	Halbentrahmte Milch 1.5% Fett, UHT	Dairy SS	192	46	1.5	0.9	4.8	4.8	0	3.2	0.1	120	10	0	0.2	0.25	14
Milk	The Netherlands	Milk, semi-skimmed	Dairy SS	190	45	1.4	0.9	4.7	4.7	0	3.4	0.1	123	15	0	0.18	0.45	15
Milk	UK	Semi-skimmed	Dairy SS	195	46	1.7	1.1	4.7	4.7	0	3.5	0.11	120	30	0	0.24	0.9	19
Yogurt	Belgium	Yoghurt, halfvolle	Dairy LF	193	46	1.1	0.7	4.5	3.7	0.1	4.1	0.13	157	14.9	0	0.24	0.4	28
Yogurt	Belgium	Yoghurt, mager, 0% vet	Dairy VLF	162	38	0.1	0.1	4.8	4.8	0	3.9	0.13	152	3.8	0	0	0.28	1
Yogurt	Denmark	Yoghurt naturel, 1.5% fedt	Dairy LF	211	50	1.6	1	4.8	3.5	0	4.1	0.1	134	5.9	0.05	0.22	0.24	6
Yogurt	Denmark	Yogurt, naturel, 0.1% fedt	Dairy VLF	161	38	0.1	0.1	5	3.8	0	4.2	0.09	149	0	0.03	0.17	0.26	0
Yogurt	Finland	Yoghurt, Plain, Fat-Free	Dairy VLF	142	34	0.1	0.1	4.9	4.9	0	3.1	0.11	120	15	0	0.19	0.4	1
Yogurt	Finland	Yoghurt, Plain, 1.5% fat	Dairy LF	216	51	1.5	1	4.8	4.8	0	4.5	0.1	150	15	0.1	0.19	0.2	17
Yogurt	France	Yogurt, fermented milk or dairy specialty, plain	Dairy LF	191	46	1.5	1	2.6	2.7	0	4	0.11	128	26.3	0.8	0.26	0.33	17
Yogurt	France	Yogurt,plain, fat free	Dairy VLF	169	40	0.1	0	4.1	4.1	0	4.8	0.14	129	27.8	0.8	0.24	0.29	8
Yogurt	Germany	Joghurt 1,5% Fett	Dairy LF	206	49	1.6	1	4.5	4.5	0	3.6	0.11	114	3.6	0.03	0.17	0.4	14
Yogurt	Germany	Joghurt 1,5% Fett	Dairy VLF	155	37	0.1	0.1	4.9	4.9	0	3.5	0.15	143	3.8	0	0.18	0.4	1
Yogurt	Spain	Yoghurt - 0% fat	Dairy VLF	192	46	0.3	0.1	6.3	6.3	0	4.3	0.14	140	5.3	0	0.19	0.4	1
Yogurt	Sweden	Yoghurt, natural light fat 0.5%	Dairy VLF	178	42	0.5	0.3	5.5	3.2	0	3.9	0.1	130	15.6	1	0.16	0.27	9
Yogurt	Switzerland	Joghurt, nature, mager	Dairy VLF	178	42	0.1	0.1	5.5	5.5	0	4.7	0.2	160	9.5	0.1	0.26	0.44	1
Yogurt	The Netherlands	Low fat yogurt	Dairy LF	212	50	1.5	0.9	4.3	4.3	0	4.2	0.13	139	15	0	0.2	0.39	16
Yogurt	The Netherlands	Very low fat yogurt	Dairy VLF	156	37	0.2	0.1	4	4	0	4.1	0.11	152	15	0	0.17	0.28	2
Yogurt	UK	Low fat plain	Dairy LF	243	57	1	0.7	7.8	7.5	0	4.8	0.16	162	34	0.1	0.22	0.3	8
Yogurt	UK	Virtually fat free	Dairy VLF	230	54	0.2	0.1	8.2	7.9	0	5.4	0.18	160	53	0	0.22	0.3	0
Yogurt - Greek-style	Belgium	Yoghurt, volle, Griekse	Dairy GS	462	112	9.1	5.9	4.5	3.8	0.1	3.2	0.11	110	13.8	0	0.15	0.23	87
Yogurt - Greek-style	Denmark	Skyr, 0.2% fedt	Dairy GS	297	70	0.2	0	6	4	0	10.8	0.11	120	10.7	0.04	0.28	0.7	23
Yogurt - Greek-style	Finland	Yoghurt, Plain, Gree, 7% fat	Dairy GS	448	107	7	4.7	2.9	2.9	0	8.1	0.09	107	13.4	0.1	0.17	0.35	64
Yogurt - Greek-style	Finland	Yoghurt, Plain, Gree, 10% fat	Dairy GS	515	123	10	6.8	4.3	4.3	0	4	0.12	133	16	0.1	0.18	0.35	90
Yogurt - Greek-style	France	Yogurt, Greek-style, plain	Dairy GS	475	113	9.2	6.2	4.2	3.9	0	3.3	0.1	139	0	0	0	0	0
Yogurt - Greek-style	Norway	Tine - Yoghurt Naturell Gresk	Dairy GS	270	64	2	1.3	3.3	3.3	0	8.5	0.1	0	0	0	0	0.4	0
Yogurt - Greek-style	Sweden	Yoghurt, natural fat 10%	Dairy GS	457	109	8.3	5.3	5.2	3.1	0	3.6	0.1	123	15.6	0	0.18	0.2	91
Yogurt - Greek-style	Switzerland	Joghurt, nach griechischer Art, mit Rahm, nature	Dairy GS	484	117	9.4	6	3.9	3.9	0	4.2	0.1	0	0	0	0	0	0
Yogurt - Greek-style	The Netherlands	Greek style 10% fat	Dairy GS	493	119	10.1	6	3.1	3.1	0	3.5	0.11	126	14	0.1	0.18	0.23	113
Yogurt - Greek-style	The Netherlands	Greek style 4% fat	Dairy GS	289	69	4.2	2.5	3.3	3.3	0	3.9	0.13	146	15	0.1	0.18	0.24	46
Yogurt - Greek-style	UK	Greek-style	Dairy GS	551	133	10.2	6.8	4.8	4.5	0	5.7	0.17	126	39	0.1	0.13	0.2	115
Key
Dairy SS	Dairy Semi-Skimmed Milk
Dairy LF	Dairy Low Fat Yogurt
Dairy VLF	Dairy Very Low Fat Yogurt

## Sheet: PLANT-BASED DRINKS - PBD
Supplementary Material. Table S5. Plant-based alternatives to drinks macro and micronutrient values as declared by manufacturers/retailers per 100ml
						PER 100ml
Brand-Private label	Brand	Product name	Base	Organic Y/N	Sweetened/ unsweetened	kJ	kcal	Fat g	Sats g	Carbs g	Sugars g	Fibre g	Protein g	Salt g	Calcium mg	Iodine mcg	Vit D mcg	Vit B2 mg	Vit B12 mcg	Vit A mcg
Brand	Joya	Amond Protein	Other	N	Unsweetened	183	44	3.4	0.4	0.7	0	0.7	3.2	0.14	120	0	0.75	0	0.38	0
Brand	Joya	Rice 0% Sugar	Rice	N	Unsweetened	91	22	0.5	0.1	3.9	0	0.4	0.2	0.08	120	0	0.75	0	0.38	0
Brand	Joya	Oat Chilled	Oats	N	Unsweetened	209	50	3.5	0.4	3.7	0.5	0.4	0.8	0.05	120	0	0.75	0	0.38	0
Brand	Joya	Oat 0% Sugars drink	Oats	N	Unsweetened	106	25	0.8	0.1	4	0	0.2	0.4	0.08	120	0	0.75	0	0.38	0
Brand	Joya	Oat Chilled	Oats	N	Unsweetened	117	28	0.7	0.1	4.8	2.8	0.3	0.4	0.1	120	0	0.75	0	0.38	0
Brand	Joya	Coconut Chilled	Coconut	N	Unsweetened	96	23	0.9	0.8	3.4	2	0.2	0.2	0.13	120	0	0.75	0	0.38	0
Brand	Joya	Pea 0% Sugars	Other	N	Unsweetened	118	28	2.2	0.3	0.1	0	0.1	2	0.16	120	0	0.75	0	0.38	0
Brand	Joya	Almond 0% Sugar	Almond	N	Unsweetened	56	14	1.2	0.1	0.1	0	0.4	0.4	0.12	120	0	0	0	0	0
Brand	Joya	Coconut Barrista	Coconut	N	Unsweetened	100	24	2	1.3	0.3	0	0.3	1.1	0.1	120	0	0	0	0	0
Brand	Joya	Organic Almond	Almond	Y	Unsweetened	86	21	1.4	0.2	1.2	0	0.2	0.7	0.12	0	0	0	0	0	0
Brand	Joya	Almond Barrista	Almond	N	Unsweetened	82	20	1.4	0.2	1	0	0.1	0.7	0.11	0	0	0	0	0	0
Brand	Joya	Rice Organic	Rice	Y	Unsweetened	233	55	0.8	0.1	12	6.5	0.3	0.2	0.1	0	0	0	0	0	0
Brand	Joya	Oat Organic	Oats	Y	Unsweetened	177	42	0.8	0.1	7.7	4.5	0.7	0.7	0.1	0	0	0	0	0	0
Brand	Joya	Oat Protein	Other	N	Unsweetened	195	47	1.7	0.3	4	2.1	1	3.3	0.13	0	0	0	0	0	0
Brand	Joya	Coconut Protein	Other	N	Unsweetened	191	46	2.9	1.3	1.3	0	0.9	3.2	0.13	0	0	0	0	0	0
Brand	Alpro	Soya light	Soya	N	Sweetened	116	28	1.2	0.2	1.7	1.5	0.9	2.1	0.11	120	0	0.75	0.21	0.38	0
Brand	Alpro	This is not milk - Whole/3.5%	Oats	N	Unsweetened	247	59	3.5	0.4	5.7	0	1	0.7	0.12	120	0	0.75	0	0.38	0
Brand	Alpro	This is not milk - Semi/1.8%	Oats	N	Unsweetened	183	44	1.8	0.2	5.7	0	1	0.7	0.12	120	0	0.75	0	0.38	0
Brand	Alpro	Soya Organic	Soya	Y	Sweetened	157	38	1.8	0.3	2.3	2.3	0.5	3	0.14	12	0	0	0	0	0
Private label	Boni	Amandeldrank ongezoet	Almond	N	Unsweetened	50	12	1.1	0.1	0	0	0.3	0.4	0.13	120	0	0.75	0.21	0.38	0
Private label	Boni	Amandeldrank natuur	Almond	N	Sweetened	103	25	1.1	0.1	3	3	0.5	0.5	0.13	120	0	0.75	0.21	0.38	0
Private label	Boni	Haver drank natuur	Oats	N	Unsweetened	193	46	1.5	0.2	7.4	4.5	0.8	0.5	0.08	120	0	0.75	0.21	0.38	0
Private label	Boni	Haver drank nongezoet	Oats	N	Unsweetened	166	40	1.6	0.2	5.6	0	0.8	0.5	0.13	120	0	0.75	0.21	0.38	0
Private label	Boni	Bio sojadrank natuur	Soya	Y	Unsweetened	186	45	2.1	0.4	2.4	2.4	0.6	3.7	0.15	120	0	0	0	0	0
Private label	Delhaize	Amandeldrink	Almond	N	Unsweetened	100	24	1.1	0.1	3	3	0.5	0.5	0.12	120	0	0.75	0.21	0.38	0
Private label	Delhaize	Soya drink natuur	Soya	N	Unsweetened	162	39	1.7	0.3	2.5	2.5	0.7	3	0.15	120	0	0.75	0.21	0.38	0
Private label	Everyday	Sojadrank natuur	Soya	N	Unsweetened	162	39	1.7	0.3	2.5	2.5	0	3	0.15	120	0	0	0.21	0.38	0
Brand	Provamel	Soya Calcium	Soya	Y	Sweetened	188	45	2.1	0.4	2.4	2.4	0.6	3.7	0.15	120	0	0	0	0	0
Brand	Provamel	Oat Calcium	Oats	Y	Sweetened	196	47	1.3	0.5	8	3.8	0.8	0.3	0.09	120	0	0	0	0	0
Brand	Provamel	Rice Calcium	Rice	Y	Unsweetened	228	54	1.1	0.2	11	6.5	0	0.1	0.09	120	0	0	0	0	0
Brand	Provamel	Almond	Almond	Y	Sweetened	157	38	2.5	0.2	2.4	2.2	0.6	1	0.01	0	0	0	0	0	0
Brand	Provamel	Almond No Sugars	Almond	Y	Unsweetened	118	29	2.5	0.2	2.6	2.2	0.6	1	0.09	0	0	0	0	0	0
Brand	Provamel	Almond Barrista	Almond	Y	Sweetened	123	30	1.9	0.2	2.4	2.2	0.3	0.8	0.01	0	0	0	0	0	0
Brand	Provamel	Oat	Oats	Y	Unsweetened	199	47	1.3	0.5	8.1	3.9	0.8	0.3	0.09	0	0	0	0	0	0
Brand	Provamel	Soya No Sugars	Soya	Y	Unsweetened	147	35	2.1	0.4	0.3	0	0.6	3.7	0.04	0	0	0	0	0	0
Brand	Provamel	Oat Barrista	Oats	Y	Unsweetened	211	50	1.4	0.2	8.1	3.9	0.8	0.8	0.11	0	0	0	0	0	0
Brand	Provamel	Rice	Rice	Y	Unsweetened	227	54	1.1	0.2	11	6.5	0	0.1	0.09	0	0	0	0	0	0
Brand	Naturli	Do Not Call Me Milk	Other	N	Unsweetened	194	46	2	0.3	3.4	2.3	0.6	3.4	0.19	120	0	1.5	0.21	0.38	0
Brand	Naturli	Oat Plus	Oats	N	Unsweetened	150	36	1.4	0.2	5.3	3.6	0	0.4	0.1	120	0	1.5	0.21	0.38	0
Brand	Naturli	Oat Barrista	Oats	N	Unsweetened	297	71	2.9	0.3	9.6	4.1	0	1	0.1	120	0	1.5	0.21	0.38	0
Brand	Naturli	Oat for Coffee	Oats	N	Unsweetened	264	63	3.4	0.3	6.7	1.6	0.7	1.1	0.1	120	0	1.5	0.21	0.38	0
Brand	Naturli	Organic Rice drink	Rice	Y	Unsweetened	220	53	1.3	0.2	10	7	0	0.1	0.1	0	0	0	0	0	0
Brand	Naturli	Organic Soya drink	Soya	Y	Unsweetened	153	37	2.1	0.3	0.6	0.6	0.6	3.7	0.1	0	0	0	0	0	0
Brand	Naturli	Almond Organic drink	Almond	Y	Sweetened	88	21	0.9	0.1	2.7	2.4	0	0.4	0.1	0	0	0	0	0	0
Brand	Naturli	Oat Organic drink	Oats	Y	Unsweetened	219	52	1.9	0.3	8	3.2	1	0.4	0.1	0	0	0	0	0	0
Brand	Oatly	Oat drink Barrista	Oats	N	Unsweetened	257	61	3	0.3	7.1	3.4	0.8	1.1	0.1	120	0	0.5	0.21	0.38	0
Brand	Oatly	Oat drink Calcium	Oats	N	Unsweetened	203	48	1.5	0.2	7.2	3.5	0.8	1.1	0.1	120	0	0.5	0.21	0.38	0
Brand	Jord	Oat & Hemp	Other	Y	Unsweetened	205	48	1	0	8.7	3.3	0	1.1	0.1	0	0	0	0	0	0
Brand	Jord	Oat	Oats	Y	Unsweetened	204	49	1.5	0.2	7.1	3.3	0	1.2	0.17	0	0	0	0	0	0
Brand	Jord	Oat & Barley	Other	Y	Unsweetened	206	49	1.4	0.1	7.6	3.7	0	1.1	0.12	0	0	0	0	0	0
Brand	AdeZ - Coca cola	Almond drink	Almond	N	Unsweetened	56	13	1.1	0.1	0.5	0.2	0	0	0.19	90	0	0	0	0	0
Brand	AdeZ - Coca cola	Oat drink	Oats	N	Unsweetened	157	37	0.7	0.1	7.6	4.4	0	0	0.11	0	0	0	0	0	0
Brand	Alpro	Soya Original	Soya	N	Sweetened	161	39	1.8	0.3	2.5	2.5	0.5	3	0.08	120	0	0.75	0.21	0.38	0
Brand	Oatly	Oat drink Calcium	Oats	N	Unsweetened	203	48	1.5	0.2	7.2	3.5	0.8	1.1	0.1	120	22.5	1.1	0.21	0.38	0
Brand	Valio Oddly Good	Barrista Oat Drink	Oats	N	Unsweetened	244	58	3	0.3	6.6	3.5	0.4	1.2	0.1	120	22.5	1	0.21	0.4	0
Brand	Valio Oddly Good	Oat drink	Oats	N	Unsweetened	170	40	1	0.1	6.6	3.5	0	1.2	0.12	120	0	1	0.21	0.4	0
Private label	Carrefour	Boisson végétale sensation amande	Almond	N	Sweetened	100	24	1.1	0.1	3	3	0	0.5	0.13	120	0	0.75	0.21	0.38	0
Private label	Carrefour	Boisson végétale sensation amande sans sucre	Almond	N	Unsweetened	51	12	1.1	0.1	0.5	0.5	0	0.5	0.13	120	0	0.75	0.21	0.38	0
Private label	Carrefour	Boisson végétale sensation avoine	Oats	N	Sweetened	200	48	1.8	0.1	7.1	3.4	1.2	0.5	0.1	120	0	0.75	0.21	0.38	0
Private label	Carrefour	Boisson végétale soja nature Bio	Soya	Y	Unsweetened	171	41	2.1	0.4	1.4	0.7	0	3.8	0.01	0	0	0	0	0	0
Private label	Carrefour	Boisson végétale soja nature	Soya	N	Sweetened	146	35	1.5	0.3	1.7	1.3	0.9	3.2	0.03	0	0	0	0	0	0
Private label	Carrefour	Boisson végétale bio à l'avoine BIO	Oats	Y	Unsweetened	182	43	1.2	0.2	7.2	5	0	0.5	0.08	0	0	0	0	0	0
Brand	Sojasun	Boisson Reveil Soja Calcium + Vitamine D	Soya	N	Sweetened	166	40	1.8	0.3	2.3	2.3	0.09	3.3	0.36	144	0	0.75	0	0	0
Brand	Sojasun	Boisson Reveil Amande Noisette	Other	N	Sweetened	179	43	2.3	0.2	4.4	4.1	0.7	0.8	0.12	0	0	0	0	0	0
Brand	Sojasun	Boisson Reveil Maïs Avoine Amande	Other	N	Unsweetened	172	41	1.2	0.1	6.9	5	0	0.5	0.13	0	0	0	0	0	0
Brand	Sojasun	Boisson Reveil Soja Datte Amande	Other	N	Unsweetened	213	51	2.4	0.3	3.8	3.8	0.8	3.1	0.17	0	0	0	0	0	0
Brand	Sojasun	Boisson Reveil Chanvre Noisette	Other	N	Sweetened	180	43	2.3	0.2	4.5	4.2	0.4	0.9	0.13	0	0	0	0	0	0
Brand	Sojasun	Boisson Soja Nature Sans Sucre	Soya	N	Unsweetened	133	37	1.8	0.3	0.5	0.5	0.5	3.3	0.07	0	0	0	0	0	0
Brand	Oatly	Oat drink Organic	Oats	Y	Unsweetened	166	39	0.5	0.1	7.2	3.4	0.8	1.1	0.1	0	0	0	0	0	0
Brand	Alnatura	Pea drink Barrista	Other	Y	Unsweetened	167	40	2.4	0.2	2.7	1.4	0.8	1.4	0.14	0	0	0	0	0	0
Brand	Alnatura	Rice	Rice	Y	Unsweetened	209	50	1.1	0.1	9.9	7.1	0.5	0.5	0.07	0	0	0	0	0	0
Brand	Alnatura	Oat	Oats	Y	Unsweetened	163	39	1.4	0.2	6	5.2	0.5	0.6	0.13	0	0	0	0	0	0
Brand	Alnatura	Coconut	Coconut	Y	Unsweetened	50	12	0.5	0.1	1.3	1.3	0.5	1.7	0.06	0	0	0	0	0	0
Brand	Alnatura	Almond	Almond	Y	Unsweetened	151	36	3.3	0.3	0.5	0.5	0.7	1.1	0.14	0	0	0	0	0	0
Brand	Alnatura	Coconut	Coconut	Y	Unsweetened	56	13	0.5	0.1	3.3	2.3	0.5	0.5	0.03	0	0	0	0	0	0
Brand	Alnatura	Soya	Soya	Y	Unsweetened	172	41	2.1	0.6	2	0.8	0.5	3.6	0.04	0	0	0	0	0	0
Brand	Berief	Oat Calcium	Oats	Y	Unsweetened	168	40	1.4	0.2	6	5.2	0	0.6	0.13	120	0	0	0	0	0
Brand	Berief	1.5% Soy	Other	Y	Unsweetened	131	31	1.5	0.2	2.6	2.1	0	2.2	0.1	0	0	0	0	0	0
Brand	Berief	3.5% Organic	Other	Y	Unsweetened	212	51	3.5	0.4	2.6	2.1	0	2.2	0.1	0	0	0	0	0	0
Brand	Berief	3.8% Barrista Organic	Other	Y	Unsweetened	223	53	3.8	0.5	2.6	2.1	0	2.2	0.1	0	0	0	0	0	0
Brand	Berief	Soya Natural Organic	Soya	Y	Sweetened	117	28	1	0.2	2.6	2.5	0	2	0.13	0	0	0	0	0	0
Brand	Berief	Soya Unsweetened Organic	Soya	Y	Unsweetened	118	28	1.5	0.3	0.9	0.7	0	2.6	0.08	0	0	0	0	0	0
Brand	Berief	Pea Barrista Organic	Other	Y	Unsweetened	165	40	2.4	0.2	2.7	1.4	0	1.4	0.14	0	0	0	0	0	0
Brand	Berief	Barrista Oat Organic	Other	Y	Unsweetened	232	55	2	0.3	7.8	5.6	0	1.4	0.11	0	0	0	0	0	0
Brand	Berief	Almond Organic	Other	Y	Unsweetened	156	37	1	0.2	6	4.1	0	1	0.08	0	0	0	0	0	0
Brand	Berief	Hemp Organic	Other	Y	Unsweetened	71	17	1.6	0.2	0.5	0.5	0	0.2	0.05	0	0	0	0	0	0
Brand	Berief	Rice Organic	Rice	Y	Unsweetened	211	50	1.3	0.2	9.6	3.5	0	0.1	0.06	0	0	0	0	0	0
Brand	Berief	Coconut Organic	Coconut	Y	Unsweetened	62	15	0.4	0.1	1.3	1.3	0	1.7	0.06	0	0	0	0	0	0
Brand	Berief	Bio Dinkel Natur	Other	Y	Unsweetened	178	42	1.5	0.2	6.2	5.7	0	0.8	0.13	0	0	0	0	0	0
Private label	Edeka	VeHappy - Sojadrink Classic	Soya	N	Sweetened	164	39	1.6	0.2	2.9	2.7	0	3	0.13	120	0	0.75	0.21	0.38	0
Private label	Edeka	VeHappy - Haferdrink ungesusst	Oats	N	Unsweetened	158	38	1.5	0.2	4.6	0.6	0	0.7	0.1	120	0	0.75	0.21	0.38	0
Private label	Edeka	VeHappy - Mandeldrink ungesusst	Almond	N	Unsweetened	62	15	1.1	0.1	0.6	0.2	0	0.5	0.11	120	0	0.75	0.21	0.38	0
Private label	Edeka	VeHappy - Haferdrink Barista	Oats	N	Unsweetened	273	65	3.5	0.3	6.9	1.4	0	1.2	0.12	0	0	0.75	0.21	0.38	0
Private label	Edeka	Naturic Vegan - Bio Sojadrink Natur	Soya	Y	Unsweetened	118	28	1.5	0.3	0.9	0.7	0	2.6	0.08	0	0	0	0	0	0
Private label	Edeka	My Veggie - Bio Haferdrink Natur	Oats	Y	Unsweetened	179	41	0.5	0.1	7.9	5.1	0	1.2	0.07	0	0	0	0	0	0
Private label	Edeka	Naturic Vegan - Bio Haferdrink Natur	Oats	Y	Unsweetened	167	40	1.4	0.2	6	5.2	0	0.6	0.13	0	0	0	0	0	0
Private label	Edeka	My Veggie - Bio Mandel Natur	Almond	Y	Unsweetened	61	15	1.3	0.1	0.1	0.1	0	0.5	0.14	0	0	0	0	0	0
Private label	Edeka	Naturic Vegan - Bio Reisdrink Natur	Rice	Y	Unsweetened	228	54	0.8	0.1	11.3	6.4	0	0.2	0.05	0	0	0	0	0	0
Private label	Edeka	Naturic Vegan - Bio Soja Reis drink Natur	Other	Y	Unsweetened	156	37	0.9	0.2	5.2	4.8	0	1.8	0.08	0	0	0	0	0	0
Private label	Edeka	Bio Kokos-Reisdrink Classic	Other	Y	Unsweetened	97	23	1	1	3.2	2.4	0	0.3	0.13	0	0	0	0	0	0
Private label	Kaufland K-TAKE IT VEGGIE	Bio Sojadrink gesüßt mit Calcium	Soya	Y	Sweetened	166	40	1.9	0.3	2.5	2.5	0.5	3	0.13	120	0	0	0	0	0
Private label	Kaufland K-TAKE IT VEGGIE	Bio Dinkel drink	Other	Y	Unsweetened	187	44	1.1	0.1	7.7	7	0.5	0.7	0.08	0	0	0	0	0	0
Private label	Kaufland K-TAKE IT VEGGIE	Bio Kokos-reis	Other	Y	Unsweetened	144	34	0.9	0.8	6.2	3.5	0.5	0.5	0.14	0	0	0	0	0	0
Private label	Kaufland K-TAKE IT VEGGIE	Bio Haferdrink	Oats	Y	Unsweetened	188	45	1.2	0.2	8	6	0.5	0.5	0.08	0	0	0	0	0	0
Private label	Kaufland K-TAKE IT VEGGIE	Bio Mandel drink	Almond	Y	Sweetened	119	28	1.1	0.1	4.1	3.1	0.5	0.5	0.12	0	0	0	0	0	0
Private label	Kaufland K-TAKE IT VEGGIE	Bio Mandeldrink ungesüßt	Almond	Y	Unsweetened	81	20	1.4	0.1	1.1	0.5	0.5	0.5	0.12	0	0	0	0	0	0
Private label	Kaufland K-TAKE IT VEGGIE	Bio Sojadrink ungesüßt	Soya	Y	Unsweetened	165	40	2.4	0.4	0.5	0.5	0.5	3.9	0.03	0	0	0	0	0	0
Private label	Kaufland K-TAKE IT VEGGIE	Bio Reisdrink ungesüßt	Rice	Y	Unsweetened	204	48	1	0.2	9.7	7.3	0.5	0.5	0.05	0	0	0	0	0	0
Private label	Kaufland K-TAKE IT VEGGIE	Barista Haferdrink	Oats	N	Unsweetened	264	63	3.4	0.3	6.7	1.6	0.7	1.1	0.12	0	0	0	0	0	0
Private label	Rewe - Bio Vegan	Barista Hafer-soja drink	Other	Y	Unsweetened	243	58	1.9	0.4	8.7	5.6	0	1.3	0.13	0	0	0	0	0	0
Private label	Rewe - Bio Vegan	Soja drink	Soya	Y	Sweetened	148	35	1.4	0.2	3	2.7	0	2.4	0.15	0	0	0	0	0	0
Private label	Rewe - Bio Vegan	Hafer drink Ohne Zucker	Oats	Y	Unsweetened	158	38	1.5	0.2	5.6	0	0	0.2	0.09	0	0	0	0	0	0
Private label	Rewe - Bio Vegan	Hafer drink	Oats	Y	Unsweetened	168	40	1.4	0.2	6	5.2	0	0.6	0.13	0	0	0	0	0	0
Private label	Rewe - Bio Vegan	Reis drink	Rice	Y	Unsweetened	178	42	1.2	0.2	7.7	3.5	0	0.1	0.09	0	0	0	0	0	0
Brand	Oatly	Oat drink Classic	Oats	N	Unsweetened	191	46	1.5	0.2	6.6	4.1	0.8	1	0.1	120	22.5	1.1	0.21	0.38	0
Brand	Karpos/Carpos	Almond drink	Almond	N	Sweetened	123	30	1.5	0.1	2.8	2.8	1	0.7	0.1	120	0	0.75	0.21	0.38	0
Brand	Karpos/Carpos	Almond Unsweetened drink	Almond	N	Unsweetened	97	24	1.7	0.1	0.5	0.5	1.8	0.7	0.1	120	0	0.75	0.21	0.38	0
Brand	Karpos/Carpos	Pistachio	Other	N	Sweetened	123	30	1.5	0.2	2.7	2.7	1.7	0.6	0.1	120	0	0.75	0.21	0.38	0
Brand	Karpos/Carpos	Oat Unsweetened	Oats	N	Unsweetened	226	54	1.5	0.3	8	4.9	1.7	1.2	0.11	120	0	0.75	0.21	0.38	0
Brand	Karpos/Carpos	Oat & Hazelnut Unsweetened	Other	N	Unsweetened	210	50	2.2	0.2	5.6	3.5	1.7	1.2	0.11	120	0	0.75	0.21	0.38	0
Brand	Karpos/Carpos	Coconut Unsweetened	Coconut	N	Unsweetened	54	13	1.2	1.1	0.1	0.1	0.7	0.1	0.1	120	0	0.75	0.21	0.38	0
Brand	Granarolo	Soya	Soya	N	Sweetened	196	47	2.1	0.4	3.3	3.3	0	3.3	0.02	0	0	0	0	0	0
Brand	Granarolo	Oat	Oats	N	Unsweetened	208	49	2.2	0.4	8.7	6.5	0	0.9	0.03	0	0	0	0	0	0
Brand	Granarolo	Rice	Rice	N	Unsweetened	239	56	0.8	0.2	12	9.1	0	0.3	0.2	0	0	0	0	0	0
Brand	Granarolo	Almond	Almond	N	Sweetened	94	23	1.5	0.3	1.7	1.6	0	0.4	0	0	0	0	0	0	0
Brand	Granarolo	Coconut	Coconut	N	Sweetened	169	41	3.4	3.1	2.1	1.9	0	0.3	0.01	0	0	0	0	0	0
Brand	Valsoia	Almond drink	Almond	N	Sweetened	103	25	1.1	0.2	3.2	3	0.1	0.4	0.1	120	0	1.5	0.21	0.38	0
Brand	Valsoia	Soya Classic	Soya	N	Sweetened	258	62	4.4	0.6	2.5	2.1	0.2	3	0.1	120	0	1.5	0.21	0.38	0
Brand	Valsoia	Soya Light	Soya	N	Sweetened	129	31	1.1	0.1	2.8	2.4	0.6	2.1	0.1	120	0	1.5	0.21	0.38	0
Brand	Valsoia	Soya Delicate	Soya	N	Sweetened	165	39	1.7	0.3	2.9	2.5	0.2	3	0.1	120	0	1.5	0.21	0.38	0
Brand	Valsoia	Oat drink	Oats	N	Sweetened	176	42	1.1	0.2	6.6	4.9	1.4	0.7	0.1	120	0	1.5	0.21	0.38	0
Brand	Valsoia	Rice drink	Rice	N	Sweetened	289	68	1.2	0.2	14	6.9	0.2	0.3	0.1	120	0	1.5	0.21	0.38	0
Brand	Valsoia	Oat 0% Sugar	Oats	N	Unsweetened	113	27	1.1	0.2	3.3	0	0.1	0.9	0.1	120	0	1.5	0	0.38	0
Brand	Valsoia	Almond 0% Sugar	Almond	N	Unsweetened	53	13	1	0.1	0.4	0	0.3	0.4	0.1	120	0	1.5	0	0.38	0
Brand	Valsoia	Rice 0% Sugar	Rice	N	Unsweetened	108	26	1.1	0.2	3.7	0	0.1	0.2	0.1	120	0	1.5	0	0.38	0
Brand	Almendrola	Almendrola No Sugars	Almond	N	Unsweetened	100	24	2.2	0.2	0.2	0.1	0.7	0.1	0.04	120	0	1	0	0	120
Brand	Almendrola	Almendrola Barrista	Almond	N	Unsweetened	103	25	2.4	0.2	0.1	0	0.1	0.7	0.04	0	0	0	0	0	0
Brand	Almendrola	Almendrola Original	Almond	N	Sweetened	164	39	1.8	0.2	4.8	4.8	0.3	0.8	0.04	0	0	0	0	0	0
Brand	Almendrola	Almendrola Almond & Oat	Other	N	Unsweetened	244	58	2.4	0.3	7	5	0.7	1.8	0.04	0	0	0	0	0	0
Private label	Carrefour	Bebida de Avena Calco sin azucar	Oats	N	Unsweetened	211	50	0.8	0.1	9.3	5.9	0	1.3	0.07	120	0	0	0	0	120
Private label	Carrefour	Bebida de soja Calco sin azucar	Soya	N	Sweetened	179	43	1.7	0.3	3.7	3	0	3.1	0.1	120	0	0	0	0	120
Private label	Carrefour	Bebida de almendra calcio	Almond	N	Unsweetened	100	24	2.1	0.2	0.4	0.2	0	0.9	0.12	60	0	0	0	0	120
Private label	Carrefour	Bebida de soja sin azucar anadido	Soya	N	Unsweetened	138	33	1.8	0.3	1	0.7	0	3.2	0.06	0	0	0	0	0	0
Private label	Carrefour	Bebida de Soja Bio	Soya	Y	Unsweetened	162	39	2	0.3	16	0.8	0	3.6	0.05	0	0	0	0	0	0
Private label	Dia	Bebida de soja Vital	Soya	N	Sweetened	181	43	1.7	0.3	3.7	3	0	3.1	0.1	120	0	0.75	0	0	120
Private label	Lidl Vemondo	Bebida de Almendras Calcio	Almond	N	Sweetened	120	29	1.4	0.3	3.5	3.3	0.5	0.5	0.12	120	0	0.75	0	0.38	120
Private label	Lidl Vemondo	Bebida de Avena con calcio	Oats	N	Unsweetened	152	36	1.3	0.2	4.8	0	1.2	0.9	0.1	60	0	0.75	0.21	0.38	0
Private label	Lidl Vemondo	Bebida de Arroz y Coco Calcio	Other	N	Unsweetened	244	58	2	1	11	8	0	0	0	120	0	0.75	0	0.38	0
Private label	Lidl Vemondo	Bebida de Soja classic	Soya	N	Unsweetened	134	32	1.7	0.3	1	0.7	0.2	3.1	0.13	0	0	0	0	0	0
Private label	Lidl Vemondo	Bebida de Almendras Bio	Almond	Y	Unsweetened	71	17	1.4	0.3	0.5	0.2	0.5	0.5	0	0	0	0	0	0	0
Private label	Lidl Vemondo	Bebida de Arroz y Coco	Other	N	Unsweetened	238	57	1.6	1.4	10.5	8	0.1	0.2	0.1	0	0	0	0	0	0
Private label	Mercadona	Hacendado Bebida de soja light	Soya	N	Sweetened	134	32	1.3	0.2	3.4	1.7	0.3	2.5	0.09	120	0	0	0.21	0.38	0
Private label	Mercadona	Hacendado Bebida de soja calcio	Soya	N	Sweetened	184	44	2	0.3	2.8	2.8	0.5	3.4	0.15	120	0	0	0.21	0.38	0
Private label	Mercadona	Hacendado Bebida de soja	Soya	N	Unsweetened	129	31	1.7	0.3	0.6	0.6	0.4	3.1	0.1	0	0	0	0	0	0
Brand	Vive Soy	Soya drink	Soya	N	Sweetened	168	40	1.8	0.3	2.6	1.7	0.6	3.1	0.09	120	0	0.75	0	0	120
Brand	Vive Soy	Soya Light drink	Soya	N	Sweetened	113	27	1.1	0.2	1.8	1.7	0.5	2.2	0.09	120	0	0.75	0	0	120
Brand	Vive Soy	Soya 0% Sugar drink	Soya	N	Unsweetened	144	34	1.8	0.3	1.2	0.3	0.5	3.1	0.09	120	0	0.75	0	0	120
Brand	Vive Soy	Oat 0% Sugars drink	Oats	N	Unsweetened	170	40	0.8	0.2	7.3	0	1.2	0.9	0.11	120	0	1.12	0	0	0
Brand	Vive Soy	Oat drink No added sugars	Oats	N	Unsweetened	209	50	0.7	0.1	9.1	5	1	1.2	0.06	60	0	0.38	0	0	0
Brand	Vive Soy	Almond drink	Almond	N	Sweetened	108	26	1.2	0.1	3.2	3.1	0.3	0.5	0.15	60	0	0.38	0	0	0
Brand	Vive Soy	Almond 0% Sugars drink	Almond	N	Unsweetened	58	14	1.2	0.1	0.3	0.2	0.3	0.5	0.14	60	0	0.38	0	0	0
Brand	Vive Soy	Nut drink No Sugars	Other	N	Unsweetened	90	22	1.7	0.1	0.5	0.3	0.9	0.6	0.17	60	0	0.38	0	0	0
Brand	YoSoy	Oat drink + Calcium	Oats	N	Unsweetened	196	46	0.8	0.1	8.1	5.4	0.6	1.4	0.03	120	0	0.75	0	0	0
Brand	YoSoy	Soya drink Barrista	Soya	N	Unsweetened	125	30	1.6	0.2	0.7	0.5	0.4	3	0.03	60	0	0	0	0	0
Brand	YoSoy	Rice drink Organic	Rice	Y	Unsweetened	228	54	1	0.1	11.2	5	0.1	0.3	0.07	0	0	0	0	0	0
Brand	YoSoy	Rice drink	Rice	N	Unsweetened	221	52	1	0.1	10	4	0.1	0.3	0.07	0	0	0	0	0	0
Brand	YoSoy	Oat drink	Oats	N	Unsweetened	194	46	0.8	0.2	8.1	5.4	0.4	1.4	0.04	0	0	0	0	0	0
Brand	YoSoy	Oat drink Barrista	Oats	N	Unsweetened	258	62	3.2	0.3	6.7	4.7	0.6	1.2	0.12	0	0	0	0	0	0
Brand	YoSoy	Oat drink 0% Sugars	Oats	N	Unsweetened	170	41	1.4	0.2	5.5	0	1.2	0.9	0.07	0	0	0	0	0	0
Brand	YoSoy	Oat drink Organic	Oats	Y	Unsweetened	168	40	1.1	0.2	6.1	0	0.6	1.1	0.07	0	0	0	0	0	0
Brand	YoSoy	Almond drink	Almond	N	Unsweetened	107	26	2.2	0.2	0.3	0	0.2	1.1	0.06	0	0	0	0	0	0
Brand	YoSoy	Soya drink Organic	Soya	Y	Unsweetened	165	39	2	0.3	1.6	0.8	0.3	3.6	0.05	0	0	0	0	0	0
Brand	YoSoy	Soya drink 0% Sugar	Soya	Y	Unsweetened	125	30	1.6	0.2	0.7	0	0.4	3	0.03	0	0	0	0	0	0
Private label	Coop	Havredryck	Oats	N	Unsweetened	209	50	1.2	0.1	8.5	3.7	0	0.9	0.1	120	0	1	0.21	0.38	0
Private label	Coop	Sojadryck	Soya	N	Sweetened	176	42	1.9	0.3	2.8	2.7	0	3.2	0.1	120	0	0.75	0.21	0.38	0
Private label	Coop	Kokosdryck	Coconut	N	Unsweetened	80	20	1.6	1.4	0.9	0.2	0.1	0.1	0.06	0	0	0	0	0	0
Private label	Albert Heijn	AH Amandel drink ongezoet	Almond	N	Unsweetened	52	13	1.1	0.1	0	0	0.3	0.5	0.13	120	0	0.75	0.21	0.38	0
Private label	Albert Heijn	AH Amandel drink naturel	Almond	N	Sweetened	100	24	1.1	0.1	3	3	0.4	0.3	0.13	120	0	0.7	0.2	0.3	0
Private label	Albert Heijn	AH Soja drink ongezoet	Soya	N	Unsweetened	152	36	1.9	0.3	0.9	0.6	0.8	3.5	0.1	120	0	0.75	0.21	0.38	0
Private label	Albert Heijn	AH Soja drink naturel	Soya	N	Sweetened	162	39	1.7	0.3	2.5	2.5	0.7	3	0.15	120	0	0.75	0.21	0.38	0
Private label	Albert Heijn	AH Haverdrink ongezoet	Oats	N	Unsweetened	120	29	0.7	0.1	5	3	0.3	0.4	0.1	120	0	0.75	0	0.38	0
Brand	Oatly	Oat drink Barrista	Oats	N	Unsweetened	247	59	3	0.3	6.6	4	0.8	1	0.1	120	22.5	1.1	0.21	0.38	0
Brand	Alpro	Almond	Almond	N	Sweetened	93	22	1.1	0.1	2.4	2.4	0.4	0.4	0.14	120	0	0.75	0.21	0.38	400
Brand	Alpro	Almond No Sugars	Almond	N	Unsweetened	53	13	1.1	0.1	0	0	0.4	0.4	0.13	120	0	0.75	0.21	0.38	400
Brand	Alpro	Cashew	Other	N	Sweetened	98	23	1.1	0.2	2.7	2	0.2	0.5	0.14	120	0	0.75	0.21	0.38	0
Brand	Alpro	Soya Original	Soya	N	Sweetened	161	39	1.8	0.3	2.5	2.5	0.5	3	0.08	120	22.5	0.75	0.21	0.38	0
Brand	Alpro	Soya light	Soya	N	Sweetened	93	22	1.2	0.2	1.7	1.5	1.2	2	0.11	120	0	0.75	0.21	0.38	0
Brand	Alpro	No Sugars	Soya	N	Unsweetened	138	33	1.8	0.3	0	0	0.6	3.3	0.09	120	0	0.75	0.21	0.38	0
Brand	Alpro	Oat	Oats	N	Sweetened	181	43	1.5	0.1	6.6	3.2	1.4	0.3	0.09	120	0	0.75	0.21	0.38	0
Brand	Alpro	Oat No Sugars	Oats	N	Unsweetened	166	40	1.5	0.2	5.7	0	1.2	0.2	0.09	120	0	0.75	0.21	0.38	0
Brand	Alpro	Coconut	Coconut	N	Sweetened	85	20	0.9	0.9	2.7	1.9	0	0.1	0.13	120	0	0.75	0.38	0	0
Brand	Alpro	Coconut No Sugars	Coconut	N	Unsweetened	56	14	1.2	1.1	0	0	0.1	0.1	0.07	120	0	0.75	0.38	0	0
Brand	Alpro	Rice	Rice	N	Sweetened	200	47	1	0.1	9.5	3.3	0	0.1	0.09	120	0	0.75	0.38	0	0
Brand	Alpro	This is not milk - Whole/3.5%	Oats	N	Sweetened	260	62	3.5	0.4	6.4	1.2	1	0.7	0.12	120	0	0.75	0	0	0
Brand	Alpro	This is not milk - Semi/1.8%	Oats	N	Sweetened	196	47	1.8	0.3	6.5	1.2	1	0.7	0.12	120	0	0.75	0	0	0
Brand	Alpro	No Sugars	Soya	Y	Unsweetened	132	32	1.9	0.3	0	0	0.6	3.3	0.03	12	0	0	0	0	0
Brand	Alpro	Almond Organic No Sugars	Almond	Y	Unsweetened	60	15	1.2	0.1	0	0	0.2	0.5	0.14	10	0	0	0	0	0
Brand	Alpro	Coconut Organic	Coconut	Y	Sweetened	85	20	0.8	0.8	2.7	1.9	0.1	0.1	0.12	10	0	0	0	0	0
Brand	Alpro	My Cuppa	Soya	N	Sweetened	251	60	4.3	0.6	2	1.9	1.6	2.1	0.15	0	0	0	0	0	0
Private label	Asda	Oat Barrista	Oats	N	Unsweetened	164	39	1.4	0.2	5.6	2.9	0.5	0.7	0.1	120	22.9	0.57	0	0.69	0
Private label	Asda	Oat	Oats	N	Unsweetened	230	55	2.2	0.9	7.4	2.7	0.5	1.1	0.1	128	36	0.8	0.21	0.4	0
Brand	Califia	Almond Drink Unsweetened	Almond	N	Unsweetened	68	16	1.3	0.1	0.5	0.1	0.3	0.5	0.15	185	0	0	0	0	0
Brand	Califia	Oat Barrista blend No Added Sugars	Oats	N	Unsweetened	226	54	2.9	0.2	5.8	2.8	0.8	0.8	0.12	104	0	0	0	0	0
Brand	Koko	Koko Super milk	Coconut	N	Sweetened	183	44	2.9	2.3	3.2	2.5	0.7	1.2	0.1	170	13	1.2	0.5	0.2	100
Brand	Koko	Koko life	Coconut	N	Sweetened	199	48	3.8	1.9	2.7	2	0.3	0.6	0.1	170	13	1.2	0.5	0.2	100
Brand	Koko	Koko original	Coconut	N	Sweetened	106	27	2	1.9	1.9	1.6	0.1	0.2	0.1	120	0	0.75	0	0.38	0
Brand	Koko	Koko Unsweetened	Coconut	N	Unsweetened	63	15	1.3	1.1	0.3	0.2	0.1	0.7	0.1	120	0	0.75	0	0.38	0
Brand	Koko	Koko Barrista	Coconut	N	Sweetened	201	49	4	2.6	2.1	1.7	0.1	1.1	0.13	120	0	0.75	0	0.38	0
Brand	Oatly	Oat drink Semi	Oats	N	Unsweetened	191	46	1.5	0.2	6.6	4.1	0.8	1	0.1	120	22.5	1.1	0.21	0.38	0
Brand	Oatly	Oat drink Skinny	Oats	N	Unsweetened	154	37	0.5	0.1	6.6	4	0.8	1	0.1	120	22.5	1.1	0.21	0.38	0
Brand	Oatly	Oat drink Organic Semi	Oats	Y	Unsweetened	193	46	1.5	0.2	6.7	4.1	0.8	1	0.1	0	0	0	0	0	0
Private label	Sainsbury's	Almond	Almond	N	Unsweetened	60	14	1	0.1	0.5	0.5	0.5	0.7	0.2	120	0	0.75	0.21	0.38	0
Private label	Sainsbury's	Almond sweetened	Almond	N	Sweetened	113	27	1.4	0.2	3.1	3	0.5	0.5	0.14	120	0	0.75	0.21	0.38	0
Private label	Sainsbury's	Soya Unsweetened	Soya	N	Unsweetened	136	33	1.9	0.3	0.5	0.5	0.6	3.4	0.09	120	0	0.75	0.21	0.38	0
Private label	Sainsbury's	Soya	Soya	N	Sweetened	177	42	1.9	0.3	2.6	2.5	0.6	3.4	0.13	120	0	0.75	0.21	0.38	0
Private label	Sainsbury's	Oat	Oats	N	Sweetened	186	44	1.6	0.2	6.9	3.8	0.8	0.5	0.12	120	0	0.75	0.21	0.38	0
Private label	Sainsbury's	Coconut	Coconut	N	Sweetened	76	18	1	0.9	2.2	1.9	0.5	0.5	0.13	120	0	0.75	0	0.38	0
Private label	Tesco	Almond Unsweetened drink	Almond	N	Unsweetened	61	15	1	0.1	0.5	0.5	0.5	0.7	0.17	120	22.5	0.75	0.21	0.38	0
Private label	Tesco	Almond Sweetened	Almond	N	Sweetened	109	26	1.1	0.1	3.1	2.8	0.5	0.7	0.2	120	22.5	0.75	0.21	0.38	0
Private label	Tesco	Soya drink sweetened	Soya	N	Sweetened	184	44	1.9	0.3	3	2.5	0.5	3.4	0.14	120	22.5	0.75	0.21	0.38	0
Private label	Tesco	Oat drink	Oats	N	Unsweetened	199	47	1.5	0.2	7.6	4.2	0.7	0.5	0.1	120	22.5	0.75	0.21	0.38	0
Private label	Tesco	Coconut drink	Coconut	N	Sweetened	76	18	0.9	0.8	1.9	1.9	0.5	0.4	0.1	120	22.5	0.75	0	0.38	0
Private label	Tesco	Soya Organic Unsweetened	Soya	Y	Unsweetened	136	33	1.7	0.3	0.9	0	0	3.4	0.04	0	0	0	0	0	0
Private label	Waitrose	Essentials Soya drink Unsweetened	Soya	N	Unsweetened	147	35	1.9	0.3	0.8	0.5	0.6	3.4	0.03	120	0	0.75	0.21	0.38	0
Private label	Waitrose	Essentials Soya Original	Soya	N	Sweetened	172	41	1.9	0.3	2.6	2.4	0	3.4	0.15	120	0	0.75	0.21	0.38	0
Brand	BJORG	Almond Organic - Barrista	Almond	Y	Sweetened	138	33	1.7	0.2	3.5	2.1	0.3	0.7	0.05	0	0	0	0	0	0
Brand	BJORG	Almond Organic No Sugars	Almond	Y	Unsweetened	104	25	1.7	0.2	1.6	0.5	0.3	0.7	0.05	0	0	0	0	0	0
Brand	BJORG	Almond Organic Milk	Almond	Y	Sweetened	171	41	1.9	0.3	5.4	4	0	0.5	0.05	0	0	0	0	0	0
Brand	BJORG	Almond Organic Intense	Almond	Y	Sweetened	252	60	4	0.4	4.5	4	0.9	1.2	0.09	0	0	0	0	0	0
Brand	BJORG	Oat drink No Sugars Organic	Oats	Y	Unsweetened	187	45	1.5	0.3	7	4	0.5	0.1	0.5	0	0	0	0	0	0
Brand	BJORG	Oat drink No Sugars Organic	Oats	Y	Unsweetened	120	29	0.9	0.2	4.5	0.5	0	0.6	0.09	0	0	0	0	0	0
Brand	BJORG	Coconut drink Organic	Coconut	Y	Sweetened	100	24	1.6	1.4	2.4	2.1	0.5	0.5	0.09	0	0	0	0	0	0
Brand	BJORG	Coconut drink NO Sugars Organic	Coconut	Y	Unsweetened	81	20	1.3	1.1	1.7	1.2	0.5	0.5	0.1	0	0	0	0	0	0
Brand	BJORG	Coconut drink NO Sugars Organic	Coconut	Y	Unsweetened	84	20	1.5	1.2	1.7	0.5	0.5	0.5	0.1	0	0	0	0	0	0
Brand	BJORG	Soya drink Organic	Soya	Y	Sweetened	209	50	2.5	0.5	2.7	2.5	0.5	3.9	0.08	0	0	0	0	0	0
Brand	BJORG	Soya drink NO Sugars Organic	Soya	Y	Unsweetened	178	43	2.6	0.6	0.7	0.5	0.5	3.9	0.03	0	0	0	0	0	0
Brand	Oatly	Oat drink Barrista	Oats	N	Unsweetened	257	61	3	0.3	7.1	3.4	0.8	1.1	0.1	120	22.5	1.1	0.21	0.38	0
Brand	Rude Health	Almond	Almond	Y	Unsweetened	237	56	1.5	0.3	10.5	4.7	0.2	0.2	0.1	0	0	0	0	0	0
Brand	Rude Health	Oat	Oats	Y	Unsweetened	220	52	1.8	0.3	7.4	4.3	0.5	1.6	0.09	0	0	0	0	0	0
Brand	Rude Health	Coconut	Coconut	Y	Unsweetened	223	53	1.2	1	10.4	4.2	0.7	0.1	0.1	0	0	0	0	0	0
Brand	Rude Health	Soya	Soya	Y	Sweetened	176	42	1.4	0.2	4	2	0.7	3	0.1	0	0	0	0	0	0
Brand	Rude Health	Soya Barrista	Soya	Y	Sweetened	216	62	1.7	0.3	5	3.4	1	3.6	0.1	0	0	0	0	0	0
Brand	Rude Health	Brown rice	Rice	Y	Unsweetened	257	60	1.4	0.4	11.9	4.8	0.2	0.1	0.1	0	0	0	0	0	0
Brand	Rude Health	Ultimate almond	Almond	Y	Unsweetened	157	38	3.2	0.3	0.8	0	0.8	1.5	0	0	0	0	0	0	0
Brand	Rude Health	Coconut Barrista	Coconut	Y	Unsweetened	225	54	2.3	1.2	7	4.5	0.9	0.8	0.1	0	0	0	0	0	0
Brand	Oatly	Oat drink Whole/Full/Delux	Oats	N	Unsweetened	239	57	2.8	0.3	6.6	4.1	0.8	1	0.1	120	22.5	1.1	0.21	0.38	0
Brand	Blue Diamond - Amond Breeze	Unsweetened	Almond	N	Unsweetened	53	13	1.1	0.1	0.2	0	0	0.5	0.15	120	0	0	0	0.38	0
Brand	Blue Diamond - Amond Breeze	Original	Almond	N	Sweetened	100	24	1.1	0.1	2.9	2.8	0	0.5	0.13	120	0	0	0	0.38	0
Brand	Blue Diamond - Amond Breeze	Amond & Oat	Other	N	Unsweetened	61	15	0.9	0.1	0.9	0	0.5	0.5	0.13	120	0	0	0	0.38	0

## Sheet: PBAY
Supplementary Material. Table S6. Plant-based alternatives to yogurt. Macro and micronutrient values as declared by manufacturers/retailers per 100g
						PER 100g
Brand-Private label	Brand	Product name	Base	Organic Y/N	Sweetened/unsweetened	kJ	kcal	Fat g	Sats g	Carbs g	Sugars g	Fibre g	Protein g	Salt g	Calcium mg	Iodine mcg	Vit D mcg	Vit B2 mg	Vit B12 mcg	Vit A mcg
Brand	Joya	Soya Organic Natural	Soya	Y	Unsweetened	211	50	2.6	0.4	1.6	0	0.9	4.7	0.08	0	0	0	0	0	0
Brand	Provamel	skyr style nature sans sucres (Soya)	Soya	Y	Unsweetened	258	62	3.4	0.6	0	0	1.4	6	0.1	0	0	0	0	0	0
Brand	Provamel	Alter. to yogurt Plain No Sugars	Soya	Y	Unsweetened	181	43	2.3	0.4	0.5	0	0.8	4	0.18	0	0	0	0	0	0
Brand	Provamel	Soja-noix de coco sans sucres	Other	Y	Unsweetened	208	50	3	1.1	0.6	0	1	3.9	0.11	0	0	0	0	0	0
Brand	Naturli	Joe'Kurt Natural	Oats	N	Sweetened	163	39	2.1	0.2	3.9	0.4	0.2	1	0.1	120	0	1.5	0.21	0.38	0
Brand	Oatly	Oatgurt Plain	Oats	N	Unsweetened	350	84	3.5	0.3	11	4.4	1	1.5	0.1	120	0	0.75	0	0.38	0
Brand	Oatly	Oatgurt Plain	Oats	N	Unsweetened	346	82	3	0.3	12	4.4	0.9	1.4	0.1	120	22.5	1.1	0.21	0.38	0
Brand	Valio Oddly Good	Yogurt altern. Natural	Oats	N	Unsweetened	219	52	1.4	0.2	8.7	2.1	0	1.2	0.07	120	22.5	1	0.21	0.4	0
Brand	Andros	Gourmand vegetal brasse nature	Other	N	Unsweetened	318	76	4.9	4.2	7.4	0.6	0	0.6	0.1	120	0	0	0	0	0
Brand	Sojade	So Soja! & Coconut	Other	Y	Unsweetened	374	90	7.7	5.6	1.5	0	0	4.2	0.07	0	0	0	0	0	0
Brand	Sojade	So Soja! Natural	Soya	Y	Unsweetened	190	46	2.9	0.4	0	0	0.1	4.8	0.1	0	0	0	0	0	0
Brand	Sojasun	Soja Nature sans sucres	Soya	N	Unsweetened	147	42	2.4	0.4	0	0	0.9	4.3	0.1	120	0	0.75	0	0	0
Brand	Sojasun	Onctueux Amande Nature	Almond	N	Unsweetened	297	71	4.1	0.3	6.3	0.4	1	1.8	0.05	150	0	0	0	0	0
Brand	Sojasun	Savoureux Coco Eclats de coco	Coconut	N	Sweetened	403	97	5.3	4.9	11.2	6.7	0.6	0.7	0.05	0	0	0	0	0	0
Brand	Alnatura	Oat Plain	Other	Y	Unsweetened	421	101	5.3	4.6	13	4	0.5	0.5	0.05	0	0	0	0	0	0
Brand	Alnatura	Coconut Plain	Coconut	Y	Unsweetened	393	95	7.7	7.1	5.4	0.8	0.5	0.7	0.18	0	0	0	0	0	0
Brand	Alnatura	Almond Plain	Almond	Y	Unsweetened	218	52	3.3	0.3	5	0.5	1.3	0.5	0.1	0	0	0	0	0	0
Brand	Alnatura	Soya Plain	Soya	Y	Unsweetened	189	45	2.9	0.4	0.5	0.5	0.5	4.8	0.1	0	0	0	0	0	0
Brand	Andros	So Good Veggie Nature	Other	N	Unsweetened	322	77	4.9	4.6	7.7	0.5	0	0.5	0.05	120	0	0	0	0	0
Brand	Berief	Bio Hafer Natur	Oats	Y	Unsweetened	347	83	4.5	3.7	9.8	5.8	0	0.7	0.1	0	0	0	0	0	0
Brand	Berief	Bio Soja Ghurt Natur	Soya	Y	Unsweetened	203	49	2.9	0.5	1	0	0	4.4	0.1	0	0	0	0	0	0
Brand	Karpos/Carpos	Almond	Almond	N	Sweetened	380	91	5.8	0.5	6.5	3.5	2	2.3	0.1	144	0	0.9	0.25	0.45	0
Brand	Karpos/Carpos	Oat	Oats	N	Sweetened	297	69	0.9	0.1	13.9	4.5	0.4	1.3	0.13	0	0	0	0	0	0
Brand	Granarolo	Cremosità di soia bianco dolce	Soya	N	Sweetened	369	88	2	0.3	12	10	3.1	3.3	0.06	120	0	0.75	0.21	0.38	0
Brand	Granarolo	Cremosità di cocco bianco dolce	Coconut	N	Sweetened	331	79	4.2	4	9.5	7.2	0	0.4	0.12	0	0	0	0	0	0
Brand	Valsoia	Yosoi Bianco Cremoso	Soya	N	Sweetened	298	71	1.6	0.2	10.3	9.1	0.5	3.5	0.04	120	0	1.5	0.21	0.38	0
Brand	Valsoia	Yosoi Coco	Other	N	Sweetened	400	95	2.7	1.3	14	12.5	0.8	3.3	0.01	120	0	1.5	0.21	0.38	0
Brand	Valsoia	Nocciola - Mandorla	Other	N	Sweetened	393	94	3.4	0.8	12	12	0.9	3.3	0.14	120	0	1.5	0.21	0.38	0
Brand	Valsoia	Pistacchio - Mandorla	Other	N	Sweetened	364	87	2.3	0.4	13	12	0.7	3.1	0.19	120	0	1.5	0.21	0.38	0
Brand	Bakoma	Ave vege Owsianka na kremie kokosowym z żywymi kulturami bakterii / Oatmeal on coconut cream with live bacterial cultures	Other	N	Sweetened	464	111	4.2	3.2	16.7	8.5	0	1	0.06	0	0	0	0	0	0
Brand	Bakoma	Ave vege Kokosowo - Migdalowy	Other	N	Sweetened	526	126	6.7	5.2	15.5	6.7	0	0.6	0.1	0	0	0	0	0	0
Brand	Planti	Soygurt Naturell	Soya	N	Sweetened	252	60	2.2	0.3	4.3	2.5	2.6	4.5	0.1	120	0	1.5	0.21	0.6	0
Brand	Planti	Soygurt Eco	Soya	Y	Unsweetened	222	53	2.2	0.3	3.8	2.2	0	4.1	0.15	0	0	1	0	0	0
Brand	Alpro	Simply plain	Soya	N	Sweetened	212	51	2.3	0.4	2.1	2.1	1	4	0.25	120	0	0.75	0	0.38	0
Brand	Alpro	Plain No Sugars	Soya	N	Unsweetened	177	42	2.3	0.4	0	0	0.9	4	0.24	120	0	0.75	0	0.38	0
Brand	Koko	Plain yogurt altern.	Coconut	N	Sweetened	328	79	4.9	4.2	8	4.3	0.2	0.6	0.4	128	0	0.75	0	0.38	0
Brand	The Coconut Collab	Natural Coconiut Yog	Coconut	N	Unsweetened	519	125	10	9.8	6.8	1.6	0	1.2	0.06	0	0	0	0	0	0
Brand	Oatly	Oatgurt Plain	Oats	N	Unsweetened	350	84	3.5	0.3	11	4.4	1	1.5	0.1	120	22.5	1.1	0	0.38	0
Private label	Delhaize	Yoghurt Soja ongezoet	Soya	N	Unsweetened	187	45	2.7	0.3	0.5	0.5	0.5	4.6	0.1	120	0	0	0	0	0
Private label	Delhaize	Yoghurt kokos ongezoet	Coconut	N	Unsweetened	726	173	17	15	3.7	0	1.1	1.5	0.05	0	0	0	0	0	0
Private label	Carrefour	Soja fermentée nature	Soya	N	Unsweetened	171	41	2.1	0.4	1.2	0.5	1.3	3.7	0.08	0	0	0	0	0	0
Private label	Edeka	VeHappy - Sojagurt Natur ungesusst	Soya	N	Unsweetened	192	46	2.3	0.4	1.5	0.2	0	4.1	0.18	120	0	0.75	0	0.38	0
Private label	Edeka	VeHappy - Kokosgurt Natur	Coconut	N	Unsweetened	431	104	9	8.4	4.7	0.8	0	0.9	0.03	120	0	0	0	0	0
Private label	Kaufland K-TAKE IT VEGGIE	Kokosjoghurt Natur	Coconut	N	Unsweetened	519	126	11	9.8	4.2	0.5	3.9	1	0.07	0	0	0	0	0	0
Private label	Carrefour	Postre de soja natural	Soya	N	Unsweetened	171	41	2.1	0.4	0.5	1.3	0	3.7	0.08	0	0	0	0	0	0
Private label	Carrefour	Preparado de coco natural Carrefour Sensation	Coconut	N	Unsweetened	260	62	4	3.3	6.1	0.5	0	0.5	0.09	0	0	0	0	0	0
Private label	Lidl Vemondo	Soya Classic	Soya	N	Sweetened	222	53	2.2	0.4	3.3	1.8	0	4.1	0.17	120	0	0.75	0	0.38	0
Private label	Lidl Vemondo	Yogur de coco	Coconut	N	Unsweetened	406	98	8.2	7.7	5	0.3	0	0.8	0.06	0	0	0	0	0	0
Private label	Coop	Kokosghurt Naturell Vegan Eko	Coconut	N	Unsweetened	400	96	7.7	7.1	5.1	1	0	1.4	0.2	0	0	0	0	0	0
Private label	Albert Heijn	AH Soja yoghurt ongezoet	Soya	N	Unsweetened	178	43	2.5	0.4	0.4	0.4	0.3	4.5	0.08	120	0	0	0	0	0
Private label	Albert Heijn	AH Plantaardig variatie op kwark soja	Soya	N	Unsweetened	224	54	3.3	0.5	0.3	0.3	0	5.7	0.1	0	0	0	0	0	0
Private label	Albert Heijn	AH Amandel yoghurt	Almond	N	Sweetened	494	119	9.5	0.8	5	1.7	1.4	2.7	0.03	0	0	0	0	0	0

## Sheet: PBAY GS
Supplementary Material. Table S7. Plant-based alternatives to Greek-style yogurt. Macro and micronutrient values as declared by manufacturers/retailers per 100g
					Per 100g
Brand	Product name	Base	Organic Y/N	Sweetened/ unsweetened	kJ	kcal	Fat g	Sats g	Carbs g	Sugars g	Fibre g	Protein g	Salt g	Calcium mg	Iodine mcg	Vit D mcg	Vit B2 mg	Vit B12 mcg	Vit A mcg
Planti	Greek style gurt	Soya	N	Unsweetened	500	120	10	5.8	4.7	2.4	0	3.3	0.07	0	0	0	0	0	0
Alpro	Greek-style Plain	Soya	N	Sweetened	283	68	3.3	0.6	2.6	2.5	1.5	5.8	0.36	120	0	0.75	0	0.38	0
Alpro	Greek-style Plain Oat	Oats	N	Sweetened	527	126	8.3	0.8	11.3	2.5	2	0.7	0.07	120	0	0.75	0	0.38	0
Alpro	Greek-style No Sugars	Soya	N	Unsweetened	252	60	3.3	0.6	0	0	1.3	5.8	0.33	120	0	0.75	0	0.38	0
Alpro	Greek-style Plain Coconut	Coconut	N	Unsweetened	437	106	8.3	7.8	6	0.5	1.9	0.8	0.1	0	0	0	0	0	0
Koko	Plain Greek-style	Coconut	N	Unsweetened	469	113	9.6	8.5	5.7	0.6	0.1	1.1	0.22	160	0	0.75	0	0.38	0
The Coconut Collab	Greek style protein packed	Other	N	Unsweetened	521	126	10	5	4.4	0.6	0	4.5	0.14	0	0	0	0	0	0
Oatly	Oatgurt Greek style	Oats	N	Unsweetened	603	145	10	0.8	10	4.1	0.9	3.3	0.11	120	22.5	1.1	0	0.38	0
